# Supplementary material for: Association of Sleep Patterns with Type 2 Diabetes Mellitus: A Cross-Sectional Study Based on Latent Class Analysis
Source: Int J Environ Res Public Health. 2022 Dec 26;20(1):393. doi: 10.3390/ijerph20010393 (PMC9819015; doi:10.3390/ijerph20010393)
Supplement: Supplementary file 1 [file ijerph-20-00393-s001.zip]

Archive with 1 entries (1 files):
- ijerph-2073770-supplementary.pdf
